# Supplementary material for: What’s in a Name? An Overview of the Proliferating Nomenclature in the Field of Phage Lysins
Source: Cells. 2023 Aug 7;12(15):2016. doi: 10.3390/cells12152016 (PMC10417350; doi:10.3390/cells12152016)
Supplement: Supplementary file 1 [file cells-12-02016-s001.zip]

Archive with 1 entries (1 files):
- cells-2519367-supplementary.pdf
